# Supplementary material for: Physical Exercise and the Gut Microbiome: A Bidirectional Relationship Influencing Health and Performance
Source: Nutrients. 2024 Oct 28;16(21):3663. doi: 10.3390/nu16213663 (PMC11547208; doi:10.3390/nu16213663)
Supplement: Supplementary file 1 [file nutrients-16-03663-s001.zip]

Archive with 1 entries (1 files):
- nutrients-3238063-supplementary.pdf
